# Supplementary material for: Lipoplexes to Deliver Oligonucleotides in Gram-Positive and Gram-Negative Bacteria: Towards Treatment of Blood Infections
Source: Pharmaceutics. 2021 Jun 29;13(7):989. doi: 10.3390/pharmaceutics13070989 (PMC8309032; doi:10.3390/pharmaceutics13070989)
Supplement: Supplementary file 1 [file pharmaceutics-13-00989-s001.zip]

Archive with 1 entries (1 files):
- pharmaceutics-1264378-supplementary.pdf
